# Supplementary material for: A new species of Liolaemus related to L. nigroviridis from the Andean highlands of Central Chile (Iguania, Liolaemidae)
Source: Zookeys. 2016 Jan 20;(555):91–114. doi: 10.3897/zookeys.555.6011 (PMC4740823; doi:10.3897/zookeys.555.6011)
Supplement: XML Treatment for Liolaemus uniformis [file zookeys.555.6011-treatment1.xml]

<!DOCTYPE tp:taxon-treatment
  PUBLIC "-//TaxonX//DTD Taxonomic Treatment Publishing DTD v0 20100105//EN" "tax-treatment-NSO.dtd">
<tp:taxon-treatment xmlns:tp="http://www.plazi.org/taxpub"><tp:treatment-meta><kwd-group><label>Taxon classification</label><kwd><named-content content-type="kingdom">Animalia</named-content></kwd><kwd><named-content content-type="order">Squamata</named-content></kwd><kwd><named-content content-type="family">Liolaemidae</named-content></kwd></kwd-group><mixed-citation publication-type="journal"><person-group><name><surname>Troncoso-Palacios</surname><given-names>Jaime</given-names></name><name><surname>Elorza</surname><given-names>Alvaro A.</given-names></name><name><surname>Puas</surname><given-names>German I.</given-names></name><name><surname>Alfaro-Pardo</surname><given-names>Edmundo</given-names></name></person-group><article-title>A new species of <italic><tp:taxon-name><tp:taxon-name-part taxon-name-part-type="genus">Liolaemus</tp:taxon-name-part></tp:taxon-name></italic> related to <italic><tp:taxon-name><tp:taxon-name-part taxon-name-part-type="genus">L.</tp:taxon-name-part> <tp:taxon-name-part taxon-name-part-type="species">nigroviridis</tp:taxon-name-part></tp:taxon-name></italic> from the Andean highlands of Central Chile (<tp:taxon-name><tp:taxon-name-part taxon-name-part-type="suborder">Iguania</tp:taxon-name-part></tp:taxon-name>, <tp:taxon-name><tp:taxon-name-part taxon-name-part-type="family">Liolaemidae</tp:taxon-name-part></tp:taxon-name>)</article-title><source>Zookeys</source><day>20</day><month>1</month><year>2016</year><volume>2016</volume><issue>555</issue><fpage>91</fpage><lpage>114</lpage><pub-id pub-id-type="doi">10.3897/zookeys.555.6011</pub-id></mixed-citation></tp:treatment-meta><tp:nomenclature><tp:taxon-name>
            <tp:taxon-name-part taxon-name-part-type="genus">Liolaemus</tp:taxon-name-part>
            <tp:taxon-name-part taxon-name-part-type="species">uniformis</tp:taxon-name-part>
            <object-id xmlns:xlink="http://www.w3.org/1999/xlink" content-type="zoobank" xlink:type="simple">http://zoobank.org/B412BEF2-C337-4472-A4CE-9AFD73876B07</object-id>
          </tp:taxon-name><tp:taxon-status xmlns:xlink="http://www.w3.org/1999/xlink" xlink:type="simple">sp. n.</tp:taxon-status><xref ref-type="fig" rid="F2">Fig. 2A, B</xref><tp:nomenclature-citation-list><tp:nomenclature-citation><tp:taxon-name>
                <tp:taxon-name-part taxon-name-part-type="genus">Liolaemus</tp:taxon-name-part> <tp:taxon-name-part taxon-name-part-type="species">altissimus</tp:taxon-name-part> <tp:taxon-name-part taxon-name-part-type="subspecies">altissimus</tp:taxon-name-part></tp:taxon-name><comment> (in part?), <xref ref-type="bibr" rid="B27">Mella. 2005</xref>, Guía Camp. Rep. Chil. Zon. Cent., p. 38.</comment></tp:nomenclature-citation><tp:nomenclature-citation><tp:taxon-name>
                <tp:taxon-name-part taxon-name-part-type="genus">Liolaemus</tp:taxon-name-part> <tp:taxon-name-part taxon-name-part-type="species">monticola</tp:taxon-name-part></tp:taxon-name><comment>?, <xref ref-type="bibr" rid="B32">Núñez et al. 2010</xref>, Bol. Mus. Nac. Hist. Nat., p. 57.</comment></tp:nomenclature-citation></tp:nomenclature-citation-list></tp:nomenclature><tp:treatment-sec sec-type="Holotype"><title>Holotype.</title><p>
            <abbrev xmlns:xlink="http://www.w3.org/1999/xlink" xlink:title="Colección de Flora y Fauna, Profesor Patricio Sánchez Reyes of the Pontificia Universidad Católica de Chile" xlink:type="simple">SSUC</abbrev> Re 674. Adult male. Collected in the west shore of the Chepical Lagoon (<named-content xmlns:xlink="http://www.w3.org/1999/xlink" content-type="dwc:verbatimCoordinates" xlink:type="simple">32°15'S – 70°30'W</named-content>), approximately 30 km NE Alicahue, San Felipe de Aconcagua Province, Valparaíso Region, Chile. Collectors: J. Troncoso-Palacios and E. Alfaro. December, 2012.</p></tp:treatment-sec><tp:treatment-sec sec-type="Paratypes"><title>Paratypes</title><p>(Fig. <xref ref-type="fig" rid="F2">2C, D, E, F</xref>). <abbrev xmlns:xlink="http://www.w3.org/1999/xlink" xlink:title="Colección de Flora y Fauna, Profesor Patricio Sánchez Reyes of the Pontificia Universidad Católica de Chile" xlink:type="simple">SSUC</abbrev> Re 675, male. <abbrev xmlns:xlink="http://www.w3.org/1999/xlink" xlink:title="Colección de Flora y Fauna, Profesor Patricio Sánchez Reyes of the Pontificia Universidad Católica de Chile" xlink:type="simple">SSUC</abbrev> Re 676–78, three females. <abbrev xmlns:xlink="http://www.w3.org/1999/xlink" xlink:title="Colección de Flora y Fauna, Profesor Patricio Sánchez Reyes of the Pontificia Universidad Católica de Chile" xlink:type="simple">SSUC</abbrev> Re 679, juvenile. The same data as the holotype.</p><fig id="F2" position="float" orientation="portrait"><label>Figure 2.</label><caption><p>
          <italic><tp:taxon-name><tp:taxon-name-part taxon-name-part-type="genus">Liolaemus</tp:taxon-name-part> <tp:taxon-name-part taxon-name-part-type="species">uniformis</tp:taxon-name-part></tp:taxon-name></italic> sp. n. <bold>A, B</bold> Holotype, male <bold>C</bold>, <bold>D</bold> Paratype, female <bold>E</bold> Paratype, male <bold>F</bold> Paratype, juvenile (unknown sex). All from the type locality.</p></caption><graphic xmlns:xlink="http://www.w3.org/1999/xlink" xlink:href="zookeys-555-091-g002.jpg" position="float" orientation="portrait" xlink:type="simple" id="oo_73819.jpg"/></fig></tp:treatment-sec><tp:treatment-sec sec-type="Etymology"><title>Etymology.</title><p>The species name “<italic><tp:taxon-name><tp:taxon-name-part taxon-name-part-type="species">uniformis</tp:taxon-name-part></tp:taxon-name></italic>” (Latin) refers to the lack of dorsal pattern and uniform color found for both males and females.</p></tp:treatment-sec><tp:treatment-sec sec-type="Diagnosis"><title>Diagnosis.</title><p>
            <italic><tp:taxon-name><tp:taxon-name-part taxon-name-part-type="genus">Liolaemus</tp:taxon-name-part> <tp:taxon-name-part taxon-name-part-type="species">uniformis</tp:taxon-name-part></tp:taxon-name></italic> is larger than <italic><tp:taxon-name><tp:taxon-name-part taxon-name-part-type="genus">Liolaemus</tp:taxon-name-part> <tp:taxon-name-part taxon-name-part-type="species">constanzae</tp:taxon-name-part></tp:taxon-name></italic> (Mann–Whitney U = 0.5, P &lt; 0.01, Table <xref ref-type="table" rid="T1">1</xref>). <italic><tp:taxon-name><tp:taxon-name-part taxon-name-part-type="genus">Liolaemus</tp:taxon-name-part> <tp:taxon-name-part taxon-name-part-type="species">constanzae</tp:taxon-name-part></tp:taxon-name></italic> has sexual dichromatism, a feature absent in <italic><tp:taxon-name><tp:taxon-name-part taxon-name-part-type="genus">Liolaemus</tp:taxon-name-part> <tp:taxon-name-part taxon-name-part-type="species">uniformis</tp:taxon-name-part></tp:taxon-name></italic>. Males of <italic><tp:taxon-name><tp:taxon-name-part taxon-name-part-type="genus">Liolaemus</tp:taxon-name-part> <tp:taxon-name-part taxon-name-part-type="species">constanzae</tp:taxon-name-part></tp:taxon-name></italic> have a black vertebral line and black spots on the paravertebral fields (Fig. <xref ref-type="fig" rid="F3">3A</xref>), whereas <italic><tp:taxon-name><tp:taxon-name-part taxon-name-part-type="genus">Liolaemus</tp:taxon-name-part> <tp:taxon-name-part taxon-name-part-type="species">uniformis</tp:taxon-name-part></tp:taxon-name></italic> has no dorsal pattern. Additionally, the southern distributional limit of <italic><tp:taxon-name><tp:taxon-name-part taxon-name-part-type="genus">Liolaemus</tp:taxon-name-part> <tp:taxon-name-part taxon-name-part-type="species">constanzae</tp:taxon-name-part></tp:taxon-name></italic> in Agua Verde, Antofagasta Region, Chile (<xref ref-type="bibr" rid="B34">Ortiz 1975</xref>), is more than 750 km north of the type locality recorded for <italic><tp:taxon-name><tp:taxon-name-part taxon-name-part-type="genus">Liolaemus</tp:taxon-name-part> <tp:taxon-name-part taxon-name-part-type="species">uniformis</tp:taxon-name-part></tp:taxon-name></italic>.</p><fig id="F3" position="float" orientation="portrait"><label>Figure 3.</label><caption><p>Chilean species of the <italic><tp:taxon-name><tp:taxon-name-part taxon-name-part-type="species">nigroviridis</tp:taxon-name-part></tp:taxon-name></italic> group (with the exception of <italic><tp:taxon-name><tp:taxon-name-part taxon-name-part-type="genus">Liolaemus</tp:taxon-name-part> <tp:taxon-name-part taxon-name-part-type="species">nigroviridis</tp:taxon-name-part></tp:taxon-name></italic>), ordered from north to south. <bold>A</bold> <italic><tp:taxon-name><tp:taxon-name-part taxon-name-part-type="genus">Liolaemus</tp:taxon-name-part> <tp:taxon-name-part taxon-name-part-type="species">constanzae</tp:taxon-name-part></tp:taxon-name></italic>, male from vicinity of San Pedro (picture by JTP) <bold>B</bold> <italic><tp:taxon-name><tp:taxon-name-part taxon-name-part-type="genus">Liolaemus</tp:taxon-name-part> <tp:taxon-name-part taxon-name-part-type="species">melanopleurus</tp:taxon-name-part></tp:taxon-name></italic>, male from Atacama (picture by JTP) <bold>C</bold> <italic><tp:taxon-name><tp:taxon-name-part taxon-name-part-type="genus">Liolaemus</tp:taxon-name-part> <tp:taxon-name-part taxon-name-part-type="species">isabelae</tp:taxon-name-part></tp:taxon-name></italic>, male from Montandón (picture by JTP) <bold>D</bold> <italic><tp:taxon-name><tp:taxon-name-part taxon-name-part-type="genus">Liolaemus</tp:taxon-name-part> <tp:taxon-name-part taxon-name-part-type="species">juanortizi</tp:taxon-name-part></tp:taxon-name></italic>, unknown sex specimen from road to Negro Francisco (picture by F. de Grotee) <bold>E</bold> <italic><tp:taxon-name><tp:taxon-name-part taxon-name-part-type="genus">Liolaemus</tp:taxon-name-part> <tp:taxon-name-part taxon-name-part-type="species">lorenzmuelleri</tp:taxon-name-part></tp:taxon-name></italic>, unknown sex specimen from Embalse La Laguna (picture by A. Labra) <bold>F</bold> <italic><tp:taxon-name><tp:taxon-name-part taxon-name-part-type="genus">Liolaemus</tp:taxon-name-part> <tp:taxon-name-part taxon-name-part-type="species">maldonadae</tp:taxon-name-part></tp:taxon-name></italic>, male from vicinity of Alcohuaz (picture by JTP).</p></caption><graphic xmlns:xlink="http://www.w3.org/1999/xlink" xlink:href="zookeys-555-091-g003.jpg" position="float" orientation="portrait" xlink:type="simple" id="oo_73820.jpg"/></fig><table-wrap id="T1" position="float" orientation="portrait"><label>Table 1.</label><caption><p>Scalation and morphological characteristics for the species of the <italic><tp:taxon-name><tp:taxon-name-part taxon-name-part-type="species">nigroviridis</tp:taxon-name-part></tp:taxon-name></italic> group. Juvenile specimens examined are excluded. M = males; F = females. (*) Taken from <xref ref-type="bibr" rid="B29">Navarro and Núñez (1993)</xref>. (**) Examined specimen plus Young-Downey and Moreno (1991) data. (***) Taken from Young-Downey and Moreno (1991). (****) Counted only for one specimen.</p></caption><table id="TID0EVUBG" rules="all"><tbody><tr><th rowspan="1" colspan="1"/><th rowspan="1" colspan="1">
              <italic><tp:taxon-name><tp:taxon-name-part taxon-name-part-type="genus">Liolaemus</tp:taxon-name-part> <tp:taxon-name-part taxon-name-part-type="species">constanzae</tp:taxon-name-part></tp:taxon-name></italic> (M = 14, F = 13)</th><th rowspan="1" colspan="1">
              <italic><tp:taxon-name><tp:taxon-name-part taxon-name-part-type="genus">Liolaemus</tp:taxon-name-part> <tp:taxon-name-part taxon-name-part-type="species">isabelae</tp:taxon-name-part></tp:taxon-name></italic> (M = 4)</th><th rowspan="1" colspan="1">
              <italic><tp:taxon-name><tp:taxon-name-part taxon-name-part-type="genus">Liolaemus</tp:taxon-name-part> <tp:taxon-name-part taxon-name-part-type="species">juanortizi</tp:taxon-name-part></tp:taxon-name></italic> (M = 1)</th><th rowspan="1" colspan="1">
              <italic><tp:taxon-name><tp:taxon-name-part taxon-name-part-type="genus">Liolaemus</tp:taxon-name-part> <tp:taxon-name-part taxon-name-part-type="species">lorenzmuelleri</tp:taxon-name-part></tp:taxon-name></italic> (M = 3, F = 5)</th><th rowspan="1" colspan="1">
              <italic><tp:taxon-name><tp:taxon-name-part taxon-name-part-type="genus">Liolaemus</tp:taxon-name-part> <tp:taxon-name-part taxon-name-part-type="species">maldonadae</tp:taxon-name-part></tp:taxon-name></italic> (M = 3)</th><th rowspan="1" colspan="1">
              <italic><tp:taxon-name><tp:taxon-name-part taxon-name-part-type="genus">Liolaemus</tp:taxon-name-part> <tp:taxon-name-part taxon-name-part-type="species">melanopleurus</tp:taxon-name-part></tp:taxon-name></italic> (M = 2)</th><th rowspan="1" colspan="1">
              <italic><tp:taxon-name><tp:taxon-name-part taxon-name-part-type="genus">Liolaemus</tp:taxon-name-part> <tp:taxon-name-part taxon-name-part-type="species">nigroviridis</tp:taxon-name-part></tp:taxon-name></italic> (M = 9, F = 4)</th><th rowspan="1" colspan="1">
              <italic><tp:taxon-name><tp:taxon-name-part taxon-name-part-type="genus">Liolaemus</tp:taxon-name-part> <tp:taxon-name-part taxon-name-part-type="species">uniformis</tp:taxon-name-part></tp:taxon-name></italic> sp. n. (M = 2, F = 3)</th></tr><tr><td rowspan="1" colspan="1">Midbody scales</td><td rowspan="1" colspan="1">54–64</td><td rowspan="1" colspan="1">54–60</td><td rowspan="1" colspan="1">54–59**</td><td rowspan="1" colspan="1">50–62</td><td rowspan="1" colspan="1">58–64</td><td rowspan="1" colspan="1">42–56</td><td rowspan="1" colspan="1">55–64</td><td rowspan="1" colspan="1">58–62</td></tr><tr><td rowspan="1" colspan="1">Dorsal scales</td><td rowspan="1" colspan="1">56–67</td><td rowspan="1" colspan="1">56–67</td><td rowspan="1" colspan="1">52</td><td rowspan="1" colspan="1">44–55</td><td rowspan="1" colspan="1">48–50</td><td rowspan="1" colspan="1">40–51</td><td rowspan="1" colspan="1">45–53</td><td rowspan="1" colspan="1">56–63</td></tr><tr><td rowspan="1" colspan="1">Vental scales</td><td rowspan="1" colspan="1">86–96</td><td rowspan="1" colspan="1">86–97</td><td rowspan="1" colspan="1">88</td><td rowspan="1" colspan="1">86–96</td><td rowspan="1" colspan="1">83–91</td><td rowspan="1" colspan="1">91****</td><td rowspan="1" colspan="1">85–97</td><td rowspan="1" colspan="1">91–102</td></tr><tr><td rowspan="1" colspan="1">Nasal-rostral contact</td><td rowspan="1" colspan="1">92.6%</td><td rowspan="1" colspan="1">25%</td><td rowspan="1" colspan="1">100%</td><td rowspan="1" colspan="1">100%</td><td rowspan="1" colspan="1">100%</td><td rowspan="1" colspan="1">100%</td><td rowspan="1" colspan="1">100%</td><td rowspan="1" colspan="1">100%</td></tr><tr><td rowspan="1" colspan="1">Sexual dichromatism</td><td rowspan="1" colspan="1">Present</td><td rowspan="1" colspan="1">Present*</td><td rowspan="1" colspan="1">Absent***</td><td rowspan="1" colspan="1">Absent</td><td rowspan="1" colspan="1">?</td><td rowspan="1" colspan="1">?</td><td rowspan="1" colspan="1">Present</td><td rowspan="1" colspan="1">Absent</td></tr><tr><td rowspan="1" colspan="1">Vertebral line (males)</td><td rowspan="1" colspan="1">Present</td><td rowspan="1" colspan="1">Present/ absent</td><td rowspan="1" colspan="1">Present/ absent</td><td rowspan="1" colspan="1">Present</td><td rowspan="1" colspan="1">Absent/ inconspicuous</td><td rowspan="1" colspan="1">Absent</td><td rowspan="1" colspan="1">Absent/ inconspicuous</td><td rowspan="1" colspan="1">Absent</td></tr><tr><td rowspan="1" colspan="1">Maximum <abbrev xmlns:xlink="http://www.w3.org/1999/xlink" xlink:title="snout vent length" xlink:type="simple">SVL</abbrev> (mm)</td><td rowspan="1" colspan="1">75,3</td><td rowspan="1" colspan="1">82,8</td><td rowspan="1" colspan="1">94.4***</td><td rowspan="1" colspan="1">88.8</td><td rowspan="1" colspan="1">85.6</td><td rowspan="1" colspan="1">70.6</td><td rowspan="1" colspan="1">73,8</td><td rowspan="1" colspan="1">89.1</td></tr></tbody></table></table-wrap><p>
            <italic><tp:taxon-name><tp:taxon-name-part taxon-name-part-type="genus">Liolaemus</tp:taxon-name-part> <tp:taxon-name-part taxon-name-part-type="species">uniformis</tp:taxon-name-part></tp:taxon-name></italic> differs from <italic><tp:taxon-name><tp:taxon-name-part taxon-name-part-type="genus">Liolaemus</tp:taxon-name-part> <tp:taxon-name-part taxon-name-part-type="species">isabelae</tp:taxon-name-part></tp:taxon-name></italic> (Fig. <xref ref-type="fig" rid="F3">3C</xref>), because in the latter the nasal and the rostral scales are in contact only in 25% of specimens, whereas in <italic><tp:taxon-name><tp:taxon-name-part taxon-name-part-type="genus">Liolaemus</tp:taxon-name-part> <tp:taxon-name-part taxon-name-part-type="species">uniformis</tp:taxon-name-part></tp:taxon-name></italic>, these scales are always in contact. Males of <italic><tp:taxon-name><tp:taxon-name-part taxon-name-part-type="genus">Liolaemus</tp:taxon-name-part> <tp:taxon-name-part taxon-name-part-type="species">isabelae</tp:taxon-name-part></tp:taxon-name></italic> have black ventral coloration, a yellow dorsal color with a black vertebral line, black bars in the paravertebral fields, and a black lateral band, or some males have a completely black dorsal color; all traits that are absent in <italic><tp:taxon-name><tp:taxon-name-part taxon-name-part-type="genus">Liolaemus</tp:taxon-name-part> <tp:taxon-name-part taxon-name-part-type="species">uniformis</tp:taxon-name-part></tp:taxon-name></italic>. Additionally, the southern distributional limit of <italic><tp:taxon-name><tp:taxon-name-part taxon-name-part-type="genus">Liolaemus</tp:taxon-name-part> <tp:taxon-name-part taxon-name-part-type="species">isabelae</tp:taxon-name-part></tp:taxon-name></italic> in Salar de Pedernales, Atacama Region, Chile (<xref ref-type="bibr" rid="B36">Pincheira-Donoso and Núñez 2005</xref>) is more than 650 km north of the type locality recorded for <italic><tp:taxon-name><tp:taxon-name-part taxon-name-part-type="genus">Liolaemus</tp:taxon-name-part> <tp:taxon-name-part taxon-name-part-type="species">uniformis</tp:taxon-name-part></tp:taxon-name></italic>.</p><p>
            <italic><tp:taxon-name><tp:taxon-name-part taxon-name-part-type="genus">Liolaemus</tp:taxon-name-part> <tp:taxon-name-part taxon-name-part-type="species">uniformis</tp:taxon-name-part></tp:taxon-name></italic> resembles <italic><tp:taxon-name><tp:taxon-name-part taxon-name-part-type="genus">Liolaemus</tp:taxon-name-part> <tp:taxon-name-part taxon-name-part-type="species">lorenzmuelleri</tp:taxon-name-part></tp:taxon-name></italic> (Fig. <xref ref-type="fig" rid="F3">3E</xref>) and <italic><tp:taxon-name><tp:taxon-name-part taxon-name-part-type="genus">Liolaemus</tp:taxon-name-part> <tp:taxon-name-part taxon-name-part-type="species">juanortizi</tp:taxon-name-part></tp:taxon-name></italic> (Fig. <xref ref-type="fig" rid="F3">3D</xref>), species suggested as conspecific (<xref ref-type="bibr" rid="B36">Pincheira-Donoso and Núñez 2005</xref>). However, the dorsal scales in <italic><tp:taxon-name><tp:taxon-name-part taxon-name-part-type="genus">Liolaemus</tp:taxon-name-part> <tp:taxon-name-part taxon-name-part-type="species">lorenzmuelleri</tp:taxon-name-part></tp:taxon-name></italic> and <italic><tp:taxon-name><tp:taxon-name-part taxon-name-part-type="genus">Liolaemus</tp:taxon-name-part> <tp:taxon-name-part taxon-name-part-type="species">juanortizi</tp:taxon-name-part></tp:taxon-name></italic> are noticeably larger than those of <italic><tp:taxon-name><tp:taxon-name-part taxon-name-part-type="genus">Liolaemus</tp:taxon-name-part> <tp:taxon-name-part taxon-name-part-type="species">uniformis</tp:taxon-name-part></tp:taxon-name></italic>, and have a distinct “ovoid” shape. <italic><tp:taxon-name><tp:taxon-name-part taxon-name-part-type="genus">Liolaemus</tp:taxon-name-part> <tp:taxon-name-part taxon-name-part-type="species">uniformis</tp:taxon-name-part></tp:taxon-name></italic> has more dorsal scales (60.0 ± 2.9) than <italic><tp:taxon-name><tp:taxon-name-part taxon-name-part-type="genus">Liolaemus</tp:taxon-name-part> <tp:taxon-name-part taxon-name-part-type="species">lorenzmuelleri</tp:taxon-name-part></tp:taxon-name></italic> (48.4 ± 4.2) (t = -5.4, P &lt; 0.01). On the other hand, while only one specimen of <italic><tp:taxon-name><tp:taxon-name-part taxon-name-part-type="genus">Liolaemus</tp:taxon-name-part> <tp:taxon-name-part taxon-name-part-type="species">juanortizi</tp:taxon-name-part></tp:taxon-name></italic> was examined, this one has 52 dorsal scales, which is below of the range for <italic><tp:taxon-name><tp:taxon-name-part taxon-name-part-type="genus">Liolaemus</tp:taxon-name-part> <tp:taxon-name-part taxon-name-part-type="species">uniformis</tp:taxon-name-part></tp:taxon-name></italic> (Table <xref ref-type="table" rid="T1">1</xref>). <italic><tp:taxon-name><tp:taxon-name-part taxon-name-part-type="genus">Liolaemus</tp:taxon-name-part> <tp:taxon-name-part taxon-name-part-type="species">uniformis</tp:taxon-name-part></tp:taxon-name></italic> has more midbody scales (60.4 ± 1.7) than <italic><tp:taxon-name><tp:taxon-name-part taxon-name-part-type="genus">Liolaemus</tp:taxon-name-part> <tp:taxon-name-part taxon-name-part-type="species">lorenzmuelleri</tp:taxon-name-part></tp:taxon-name></italic> (54.9 ± 4.5) (t = 2.6, P &lt; 0.05) and <italic><tp:taxon-name><tp:taxon-name-part taxon-name-part-type="genus">Liolaemus</tp:taxon-name-part> <tp:taxon-name-part taxon-name-part-type="species">juanortizi</tp:taxon-name-part></tp:taxon-name></italic> (56.7 ± 2.1) (t = 3.2, P &lt; 0.05). <italic><tp:taxon-name><tp:taxon-name-part taxon-name-part-type="genus">Liolaemus</tp:taxon-name-part> <tp:taxon-name-part taxon-name-part-type="species">lorenzmuelleri</tp:taxon-name-part></tp:taxon-name></italic> has a dark vertebral line and dark transversal lines running from the paravertebral fields to the flanks, whereas <italic><tp:taxon-name><tp:taxon-name-part taxon-name-part-type="genus">Liolaemus</tp:taxon-name-part> <tp:taxon-name-part taxon-name-part-type="species">uniformis</tp:taxon-name-part></tp:taxon-name></italic> has no dorsal pattern. The dorsal pattern of <italic><tp:taxon-name><tp:taxon-name-part taxon-name-part-type="genus">Liolaemus</tp:taxon-name-part> <tp:taxon-name-part taxon-name-part-type="species">juanortizi</tp:taxon-name-part></tp:taxon-name></italic> is very similar to <italic><tp:taxon-name><tp:taxon-name-part taxon-name-part-type="genus">Liolaemus</tp:taxon-name-part> <tp:taxon-name-part taxon-name-part-type="species">lorenzmuelleri</tp:taxon-name-part></tp:taxon-name></italic>, but some specimens have a black ventral coloration, a black lateral band, and the lack of a dark vertebral line, whereas <italic><tp:taxon-name><tp:taxon-name-part taxon-name-part-type="genus">Liolaemus</tp:taxon-name-part> <tp:taxon-name-part taxon-name-part-type="species">uniformis</tp:taxon-name-part></tp:taxon-name></italic> has no <!--PageBreak-->black ventral color or black lateral band. Additionally, the southern distributional limit of <italic><tp:taxon-name><tp:taxon-name-part taxon-name-part-type="genus">Liolaemus</tp:taxon-name-part> <tp:taxon-name-part taxon-name-part-type="species">lorenzmuelleri</tp:taxon-name-part></tp:taxon-name></italic> (Embalse La Laguna, Coquimbo Region, Chile) is more than 240 km north of the type locality recorded for <italic><tp:taxon-name><tp:taxon-name-part taxon-name-part-type="genus">Liolaemus</tp:taxon-name-part> <tp:taxon-name-part taxon-name-part-type="species">uniformis</tp:taxon-name-part></tp:taxon-name></italic>; and the southern distributional limit of <italic><tp:taxon-name><tp:taxon-name-part taxon-name-part-type="genus">Liolaemus</tp:taxon-name-part> <tp:taxon-name-part taxon-name-part-type="species">juanortizi</tp:taxon-name-part></tp:taxon-name></italic> in Quebrada Contrabando, Atacama Region, Chile (<abbrev xmlns:xlink="http://www.w3.org/1999/xlink" content-type="institution" xlink:title="Museo Nacional de Historia Natural de Chile" xlink:type="simple">MNHNCL</abbrev> collection catalog, unpublished) is more than 520 km north of the type locality recorded for <italic><tp:taxon-name><tp:taxon-name-part taxon-name-part-type="genus">Liolaemus</tp:taxon-name-part> <tp:taxon-name-part taxon-name-part-type="species">uniformis</tp:taxon-name-part></tp:taxon-name></italic>.</p><p>
            <italic><tp:taxon-name><tp:taxon-name-part taxon-name-part-type="genus">Liolaemus</tp:taxon-name-part> <tp:taxon-name-part taxon-name-part-type="species">uniformis</tp:taxon-name-part></tp:taxon-name></italic> differs from <italic><tp:taxon-name><tp:taxon-name-part taxon-name-part-type="genus">Liolaemus</tp:taxon-name-part> <tp:taxon-name-part taxon-name-part-type="species">melanopleurus</tp:taxon-name-part></tp:taxon-name></italic> (a species with only three known specimens from an undetermined location, Fig. <xref ref-type="fig" rid="F3">3B</xref>) in that the latter has a blue-gray dorsal coloration (<xref ref-type="bibr" rid="B35">Philippi 1860</xref>) and a black lateral band running from the axilla to the midbody, features absent in <italic><tp:taxon-name><tp:taxon-name-part taxon-name-part-type="genus">Liolaemus</tp:taxon-name-part> <tp:taxon-name-part taxon-name-part-type="species">uniformis</tp:taxon-name-part></tp:taxon-name></italic>. Although the type locality of <italic><tp:taxon-name><tp:taxon-name-part taxon-name-part-type="genus">Liolaemus</tp:taxon-name-part> <tp:taxon-name-part taxon-name-part-type="species">melanopleurus</tp:taxon-name-part></tp:taxon-name></italic> is undetermined, the syntypes were collected by Philippi in his journey through the Atacama Desert, between the vicinities of Copiapó (27°23'S) and San Pedro de Atacama (22°54'S), more than 530 km north of the type locality recorded for <italic><tp:taxon-name><tp:taxon-name-part taxon-name-part-type="genus">Liolaemus</tp:taxon-name-part> <tp:taxon-name-part taxon-name-part-type="species">uniformis</tp:taxon-name-part></tp:taxon-name></italic>.</p><p>
            <italic><tp:taxon-name><tp:taxon-name-part taxon-name-part-type="genus">Liolaemus</tp:taxon-name-part> <tp:taxon-name-part taxon-name-part-type="species">uniformis</tp:taxon-name-part></tp:taxon-name></italic> differs from <italic><tp:taxon-name><tp:taxon-name-part taxon-name-part-type="genus">Liolaemus</tp:taxon-name-part> <tp:taxon-name-part taxon-name-part-type="species">maldonadae</tp:taxon-name-part></tp:taxon-name></italic> (Fig. <xref ref-type="fig" rid="F3">3F</xref>), because males of the latter have a yellowish or reddish dorsal color with black transverse dorsal and ventral bars and black lateral band, whereas <italic><tp:taxon-name><tp:taxon-name-part taxon-name-part-type="genus">Liolaemus</tp:taxon-name-part> <tp:taxon-name-part taxon-name-part-type="species">uniformis</tp:taxon-name-part></tp:taxon-name></italic> has no dorsal pattern or black trans<!--PageBreak-->verse ventral bars. Dorsal scales in <italic><tp:taxon-name><tp:taxon-name-part taxon-name-part-type="genus">Liolaemus</tp:taxon-name-part> <tp:taxon-name-part taxon-name-part-type="species">maldonadae</tp:taxon-name-part></tp:taxon-name></italic> are noticeably larger than found in <italic><tp:taxon-name><tp:taxon-name-part taxon-name-part-type="genus">Liolaemus</tp:taxon-name-part> <tp:taxon-name-part taxon-name-part-type="species">uniformis</tp:taxon-name-part></tp:taxon-name></italic>, and they have an “ovoid” shape. Dorsal and ventral scale counts in <italic><tp:taxon-name><tp:taxon-name-part taxon-name-part-type="genus">Liolaemus</tp:taxon-name-part> <tp:taxon-name-part taxon-name-part-type="species">maldonadae</tp:taxon-name-part></tp:taxon-name></italic> do not overlap with the same scale counts in <italic><tp:taxon-name><tp:taxon-name-part taxon-name-part-type="genus">Liolaemus</tp:taxon-name-part> <tp:taxon-name-part taxon-name-part-type="species">uniformis</tp:taxon-name-part></tp:taxon-name></italic> (Table <xref ref-type="table" rid="T1">1</xref>). Finally, the southern distributional limit of <italic><tp:taxon-name><tp:taxon-name-part taxon-name-part-type="genus">Liolaemus</tp:taxon-name-part> <tp:taxon-name-part taxon-name-part-type="species">maldonadae</tp:taxon-name-part></tp:taxon-name></italic> in Los Molles (<xref ref-type="bibr" rid="B31">Núñez et al. 1991</xref>) is more than 150 km north of the type locality of <italic><tp:taxon-name><tp:taxon-name-part taxon-name-part-type="genus">Liolaemus</tp:taxon-name-part> <tp:taxon-name-part taxon-name-part-type="species">uniformis</tp:taxon-name-part></tp:taxon-name></italic>.</p><p>
            <italic><tp:taxon-name><tp:taxon-name-part taxon-name-part-type="genus">Liolaemus</tp:taxon-name-part> <tp:taxon-name-part taxon-name-part-type="species">uniformis</tp:taxon-name-part></tp:taxon-name></italic> is found in sympatry with <italic><tp:taxon-name><tp:taxon-name-part taxon-name-part-type="genus">Liolaemus</tp:taxon-name-part> <tp:taxon-name-part taxon-name-part-type="species">nigroviridis</tp:taxon-name-part></tp:taxon-name></italic> (Fig. <xref ref-type="fig" rid="F4">4</xref>), but is larger than <italic><tp:taxon-name><tp:taxon-name-part taxon-name-part-type="genus">Liolaemus</tp:taxon-name-part> <tp:taxon-name-part taxon-name-part-type="species">nigroviridis</tp:taxon-name-part></tp:taxon-name></italic> (Mann–Whitney U = 8.0, P &lt; 0.05, Table <xref ref-type="table" rid="T1">1</xref>). <italic><tp:taxon-name><tp:taxon-name-part taxon-name-part-type="genus">Liolaemus</tp:taxon-name-part> <tp:taxon-name-part taxon-name-part-type="species">uniformis</tp:taxon-name-part></tp:taxon-name></italic> also has more dorsal scales (60.0 ± 2.9) than <italic><tp:taxon-name><tp:taxon-name-part taxon-name-part-type="genus">Liolaemus</tp:taxon-name-part> <tp:taxon-name-part taxon-name-part-type="species">nigroviridis</tp:taxon-name-part></tp:taxon-name></italic> (49.4 ± 2.7) (t = 7.4, P &lt; 0.01). <italic><tp:taxon-name><tp:taxon-name-part taxon-name-part-type="genus">Liolaemus</tp:taxon-name-part> <tp:taxon-name-part taxon-name-part-type="species">nigroviridis</tp:taxon-name-part></tp:taxon-name></italic> has strongly mucronated dorsal scales, whereas <italic><tp:taxon-name><tp:taxon-name-part taxon-name-part-type="genus">Liolaemus</tp:taxon-name-part> <tp:taxon-name-part taxon-name-part-type="species">uniformis</tp:taxon-name-part></tp:taxon-name></italic> has no mucrons (Fig. <xref ref-type="fig" rid="F5">5</xref>). <italic><tp:taxon-name><tp:taxon-name-part taxon-name-part-type="genus">Liolaemus</tp:taxon-name-part> <tp:taxon-name-part taxon-name-part-type="species">nigroviridis</tp:taxon-name-part></tp:taxon-name></italic> has sexual dichromatism, absent in <italic><tp:taxon-name><tp:taxon-name-part taxon-name-part-type="genus">Liolaemus</tp:taxon-name-part> <tp:taxon-name-part taxon-name-part-type="species">uniformis</tp:taxon-name-part></tp:taxon-name></italic>. Males of <italic><tp:taxon-name><tp:taxon-name-part taxon-name-part-type="genus">Liolaemus</tp:taxon-name-part> <tp:taxon-name-part taxon-name-part-type="species">nigroviridis</tp:taxon-name-part></tp:taxon-name></italic> have a bluish or yellowish green dorsal color <!--PageBreak--><!--PageBreak-->with black reticulation, and females have a brown dorsal color with a black lateral band, black vertebral line, and black paravertebral spots. In contrast, <italic><tp:taxon-name><tp:taxon-name-part taxon-name-part-type="genus">Liolaemus</tp:taxon-name-part> <tp:taxon-name-part taxon-name-part-type="species">uniformis</tp:taxon-name-part></tp:taxon-name></italic> has a brown dorsal color without any pattern.</p><fig id="F4" position="float" orientation="portrait"><label>Figure 4.</label><caption><p>Variation in <italic><tp:taxon-name><tp:taxon-name-part taxon-name-part-type="genus">Liolaemus</tp:taxon-name-part> <tp:taxon-name-part taxon-name-part-type="species">nigroviridis</tp:taxon-name-part></tp:taxon-name></italic>. <bold>A</bold> Male from Farellones (picture by H. Díaz) <bold>B</bold> Male from Carpa Mountain (picture by JTP) <bold>C</bold> Male from Provincia Mountain (picture by JTP) <bold>D</bold> Female from Juncal (picture by JTP).</p></caption><graphic xmlns:xlink="http://www.w3.org/1999/xlink" xlink:href="zookeys-555-091-g004.jpg" position="float" orientation="portrait" xlink:type="simple" id="oo_73821.jpg"/></fig><fig id="F5" position="float" orientation="portrait"><label>Figure 5.</label><caption><p>Dorsal scales, 8 mm width of view. <bold>A</bold> Male of <italic><tp:taxon-name><tp:taxon-name-part taxon-name-part-type="genus">Liolaemus</tp:taxon-name-part> <tp:taxon-name-part taxon-name-part-type="species">uniformis</tp:taxon-name-part></tp:taxon-name></italic> sp. n. <bold>B</bold> <italic><tp:taxon-name><tp:taxon-name-part taxon-name-part-type="genus">Liolaemus</tp:taxon-name-part> <tp:taxon-name-part taxon-name-part-type="species">nigroviridis</tp:taxon-name-part></tp:taxon-name></italic>.</p></caption><graphic xmlns:xlink="http://www.w3.org/1999/xlink" xlink:href="zookeys-555-091-g005.jpg" position="float" orientation="portrait" xlink:type="simple" id="oo_73822.jpg"/></fig><p>Molecular data show that <italic><tp:taxon-name><tp:taxon-name-part taxon-name-part-type="genus">Liolaemus</tp:taxon-name-part> <tp:taxon-name-part taxon-name-part-type="species">uniformis</tp:taxon-name-part></tp:taxon-name></italic> is not closely related to <italic><tp:taxon-name><tp:taxon-name-part taxon-name-part-type="genus">Liolaemus</tp:taxon-name-part> <tp:taxon-name-part taxon-name-part-type="species">monticola</tp:taxon-name-part></tp:taxon-name></italic> (Fig. <xref ref-type="fig" rid="F1">1</xref>). Moreover, <italic><tp:taxon-name><tp:taxon-name-part taxon-name-part-type="genus">Liolaemus</tp:taxon-name-part> <tp:taxon-name-part taxon-name-part-type="species">monticola</tp:taxon-name-part></tp:taxon-name></italic> is smaller (maximum <abbrev xmlns:xlink="http://www.w3.org/1999/xlink" xlink:title="snout vent length" xlink:type="simple">SVL</abbrev> = 65.6 mm) than <italic><tp:taxon-name><tp:taxon-name-part taxon-name-part-type="genus">Liolaemus</tp:taxon-name-part> <tp:taxon-name-part taxon-name-part-type="species">uniformis</tp:taxon-name-part></tp:taxon-name></italic> (max. <abbrev xmlns:xlink="http://www.w3.org/1999/xlink" xlink:title="snout vent length" xlink:type="simple">SVL</abbrev> = 89.1 mm) (t = 3.9, P &lt; 0.01) according to our samples, and although <xref ref-type="bibr" rid="B36">Pincheira-Donoso and Núñez (2005)</xref> recorded a max. <abbrev xmlns:xlink="http://www.w3.org/1999/xlink" xlink:title="snout vent length" xlink:type="simple">SVL</abbrev> = 67.3 mm for <italic><tp:taxon-name><tp:taxon-name-part taxon-name-part-type="genus">Liolaemus</tp:taxon-name-part> <tp:taxon-name-part taxon-name-part-type="species">monticola</tp:taxon-name-part></tp:taxon-name></italic>, the difference between both species is marked. Moreover, <italic><tp:taxon-name><tp:taxon-name-part taxon-name-part-type="genus">Liolaemus</tp:taxon-name-part> <tp:taxon-name-part taxon-name-part-type="species">monticola</tp:taxon-name-part></tp:taxon-name></italic> exhibit a characteristic black lateral band between the axilla and midbody (diffuse in females), and males have white dots dispersed on the dorsum and a series of small black spots on the dorsum (Fig. <xref ref-type="fig" rid="F6">6</xref>). All these traits are absent in <italic><tp:taxon-name><tp:taxon-name-part taxon-name-part-type="genus">Liolaemus</tp:taxon-name-part> <tp:taxon-name-part taxon-name-part-type="species">uniformis</tp:taxon-name-part></tp:taxon-name></italic>. The upper altitudinal limit of <italic><tp:taxon-name><tp:taxon-name-part taxon-name-part-type="genus">Liolaemus</tp:taxon-name-part> <tp:taxon-name-part taxon-name-part-type="species">monticola</tp:taxon-name-part></tp:taxon-name></italic> distributions is 2000 m a.s.l. (<xref ref-type="bibr" rid="B14">Espinoza et al. 2004</xref>, <xref ref-type="bibr" rid="B18">Fuentes and Ipinza 1979</xref>), whereas <italic><tp:taxon-name><tp:taxon-name-part taxon-name-part-type="genus">Liolaemus</tp:taxon-name-part> <tp:taxon-name-part taxon-name-part-type="species">uniformis</tp:taxon-name-part></tp:taxon-name></italic> has a lower altitudinal distribution limit of 2820 m a.s.l.</p><fig id="F6" position="float" orientation="portrait"><label>Figure 6.</label><caption><p>Variation in species probably confused with <italic><tp:taxon-name><tp:taxon-name-part taxon-name-part-type="genus">Liolaemus</tp:taxon-name-part> <tp:taxon-name-part taxon-name-part-type="species">uniformis</tp:taxon-name-part></tp:taxon-name></italic> sp. n. <bold>A</bold> <italic><tp:taxon-name><tp:taxon-name-part taxon-name-part-type="genus">Liolaemus</tp:taxon-name-part> <tp:taxon-name-part taxon-name-part-type="species">monticola</tp:taxon-name-part></tp:taxon-name></italic> from Salto de Apoquindo (picture by JTP) <bold>B</bold> <italic><tp:taxon-name><tp:taxon-name-part taxon-name-part-type="genus">Liolaemus</tp:taxon-name-part> <tp:taxon-name-part taxon-name-part-type="species">monticola</tp:taxon-name-part></tp:taxon-name></italic> from La Cruz Mountain (picture by J. Abarca-Díaz) <bold>C</bold> <italic><tp:taxon-name><tp:taxon-name-part taxon-name-part-type="genus">Liolaemus</tp:taxon-name-part> <tp:taxon-name-part taxon-name-part-type="species">monticola</tp:taxon-name-part></tp:taxon-name></italic> from Provincia Mountain (picture by JTP) <bold>D</bold> <italic><tp:taxon-name><tp:taxon-name-part taxon-name-part-type="genus">Liolaemus</tp:taxon-name-part> <tp:taxon-name-part taxon-name-part-type="species">bellii</tp:taxon-name-part></tp:taxon-name></italic> from La Parva (JR Martini) <bold>E</bold> <italic><tp:taxon-name><tp:taxon-name-part taxon-name-part-type="genus">Liolaemus</tp:taxon-name-part> <tp:taxon-name-part taxon-name-part-type="species">bellii</tp:taxon-name-part></tp:taxon-name></italic> from Lagunillas (picture by JTP) <bold>F</bold> <italic><tp:taxon-name><tp:taxon-name-part taxon-name-part-type="genus">Liolaemus</tp:taxon-name-part> <tp:taxon-name-part taxon-name-part-type="species">bellii</tp:taxon-name-part></tp:taxon-name></italic> from San Ramón Mountain (picture by JTP).</p></caption><graphic xmlns:xlink="http://www.w3.org/1999/xlink" xlink:href="zookeys-555-091-g006.jpg" position="float" orientation="portrait" xlink:type="simple" id="oo_73823.jpg"/></fig><p>Molecular data show that <italic><tp:taxon-name><tp:taxon-name-part taxon-name-part-type="genus">Liolaemus</tp:taxon-name-part> <tp:taxon-name-part taxon-name-part-type="species">uniformis</tp:taxon-name-part></tp:taxon-name></italic> is not closely related to <italic><tp:taxon-name><tp:taxon-name-part taxon-name-part-type="genus">Liolaemus</tp:taxon-name-part> <tp:taxon-name-part taxon-name-part-type="species">bellii</tp:taxon-name-part></tp:taxon-name></italic> (Fig. <xref ref-type="fig" rid="F1">1</xref>). Moreover, <italic><tp:taxon-name><tp:taxon-name-part taxon-name-part-type="genus">Liolaemus</tp:taxon-name-part> <tp:taxon-name-part taxon-name-part-type="species">bellii</tp:taxon-name-part></tp:taxon-name></italic> is smaller (maximum <abbrev xmlns:xlink="http://www.w3.org/1999/xlink" xlink:title="snout vent length" xlink:type="simple">SVL</abbrev> = 80.8 mm) than <italic><tp:taxon-name><tp:taxon-name-part taxon-name-part-type="genus">Liolaemus</tp:taxon-name-part> <tp:taxon-name-part taxon-name-part-type="species">uniformis</tp:taxon-name-part></tp:taxon-name></italic> (max. <abbrev xmlns:xlink="http://www.w3.org/1999/xlink" xlink:title="snout vent length" xlink:type="simple">SVL</abbrev> = 89.1 mm) (t = 2.7, P &lt; 0.05). <italic><tp:taxon-name><tp:taxon-name-part taxon-name-part-type="genus">Liolaemus</tp:taxon-name-part> <tp:taxon-name-part taxon-name-part-type="species">uniformis</tp:taxon-name-part></tp:taxon-name></italic> has more midbody scales (60.4 ± 1.7) than <italic><tp:taxon-name><tp:taxon-name-part taxon-name-part-type="genus">Liolaemus</tp:taxon-name-part> <tp:taxon-name-part taxon-name-part-type="species">bellii</tp:taxon-name-part></tp:taxon-name></italic> (52.9 ± 2.6) (t = 6.1, P &lt; 0.01); more dorsal scales (60.0 ±2.9) than <italic><tp:taxon-name><tp:taxon-name-part taxon-name-part-type="genus">Liolaemus</tp:taxon-name-part> <tp:taxon-name-part taxon-name-part-type="species">bellii</tp:taxon-name-part></tp:taxon-name></italic> (43.3 ±3.1) (t = 10.2, P &lt; 0.01); and more ventral scales (96.2 ±4.8) than <italic><tp:taxon-name><tp:taxon-name-part taxon-name-part-type="genus">Liolaemus</tp:taxon-name-part> <tp:taxon-name-part taxon-name-part-type="species">bellii</tp:taxon-name-part></tp:taxon-name></italic> (89.7 ±4.6) (Mann–Whitney U = 10.5, P &lt; 0.05). Dorsal scales in <italic><tp:taxon-name><tp:taxon-name-part taxon-name-part-type="genus">Liolaemus</tp:taxon-name-part> <tp:taxon-name-part taxon-name-part-type="species">bellii</tp:taxon-name-part></tp:taxon-name></italic> are strongly keeled and mucronated, whereas there are no mucrons in <italic><tp:taxon-name><tp:taxon-name-part taxon-name-part-type="genus">Liolaemus</tp:taxon-name-part> <tp:taxon-name-part taxon-name-part-type="species">uniformis</tp:taxon-name-part></tp:taxon-name></italic>. <!--PageBreak-->Moreover, <italic><tp:taxon-name><tp:taxon-name-part taxon-name-part-type="genus">Liolaemus</tp:taxon-name-part> <tp:taxon-name-part taxon-name-part-type="species">bellii</tp:taxon-name-part></tp:taxon-name></italic> exhibit a characteristic series of black dorsal “W” o “V” shaped spots (Fig. <xref ref-type="fig" rid="F6">6</xref>), whereas <italic><tp:taxon-name><tp:taxon-name-part taxon-name-part-type="genus">Liolaemus</tp:taxon-name-part> <tp:taxon-name-part taxon-name-part-type="species">uniformis</tp:taxon-name-part></tp:taxon-name></italic> has no dorsal pattern.</p></tp:treatment-sec><tp:treatment-sec sec-type="Description of the holotype"><title>Description of the holotype.</title><p>Adult male. <abbrev xmlns:xlink="http://www.w3.org/1999/xlink" xlink:title="snout vent length" xlink:type="simple">SVL</abbrev> = 84.7 mm. Horizontal diameter of the eye: 4.3 mm. Subocular length: 4.5 mm. Length of the fourth supralabial: 4.1 mm. Head length (from the posterior border of the auditory meatus to the tip of the snout): 22.1 mm. Head height (distance between the two ear openings): 10.4 mm. Head width (at the level of ear openings): 15.8 mm. Neck width: 12.4 mm. Interorbital distance: 6.3 mm. Ear-eye distance: 7.5 mm. Internarine distance: 3.8 mm. Ear width: 2.5 mm. Ear height: 3.5 mm. Axillary-groin distance: 34.9 mm. Body width: 24.7 mm. Forelimb length: 25.7 mm. Hindlimb length: 46.1 mm. Length of the right hand: 10.4 mm. Length of the right foot: 22.4 mm. Tail length (not autotomized): 132.4 mm, with relation tail length/<abbrev xmlns:xlink="http://www.w3.org/1999/xlink" xlink:title="snout vent length" xlink:type="simple">SVL</abbrev> = 1.56. Pentagonal rostral scale, wider (4.2 mm) than high (1.4 mm).</p><p>Two postrostrals. Four internasals. Heptagonal interparietal, with a central, small, and whitish central spot marking the position of the parietal eye. Interparietal smaller than the parietals, surrounded by seven scales. Seven scales between the interparietal and rostral. Thirteen scales between the occiput and the rostral. Orbital semicircle incomplete on the right side and complete on the left (formed by thirteen scales). Three supraoculars on the left side and four on the right. Six superciliary scales. Frontal area divided into three scales (1 posterior and 2 anterior). Preocular separated from the lorilabials by one loreal scale. Two scales between nasal and canthal. Nasal in contact with the rostral, surrounded by six scales. One row of lorilabials between the supralabials and subocular. Four lorilabials in contact with the subocular. Six supralabials, the fourth is curved upward without contacting the subocular. Four infralabials scales. Pentagonal mental scale, in contact with four scales. Four pairs of post-mental shields, the second is separated by two scales. Temporal scales smooth or slightly keeled, imbricated. Six temporal scales between the level of superciliary scales and the rictal level. Four scales on the anterior edge of the ear, which do not cover the auditory meatus. Poorly differ<!--PageBreak-->entiated auricular scale, pentagonal and located at the upper part of the meatus. Thirty gulars between the auditory meatus. Lateral neck fold is “Y” shaped. Ventrolateral fold running from the neck to the groin. Dorsolateral fold slightly developed, running from the ear to the base of the tail. Midbody scales: 60. Dorsal scales are lanceolated, imbricated, keeled (without mucrons), with few interstitial granules. Dorsal smaller than the ventrals. Dorsal scales: 58. Ventrals scales are polymorphic (rounded, rhomboidal, pentagonal or hexagonal) smooth, imbricated, without interstitial granules. Ventrals: 91. Three precloacal pores. Supra-femoral scales lanceolate, imbricated, smooth or keeled. Infra-femoral scales lanceolate or rounded, smooth and imbricated. Supra-antebrachials scales are rounded or lanceolated, imbricated and smooth or keeled. Infra-antebrachials are rounded, imbricated and smooth. Dorsal scales of tail are pentagonal or rhomboidal, imbricated and keeled. Ventral tail scales are rounded or rhomboidal, smooth and imbricated. Lamellae of the fingers: I: 9, II: 13, III: 20, IV: 20 and V: 13. Lamellae of the toes: I: 11, II: 15, III: 21, VI: 27 and V: 17.</p></tp:treatment-sec><tp:treatment-sec sec-type="Color of the holotype in life"><title>Color of the holotype in life.</title><p>The specimen is notable for its lack of pattern and uniform color. The head is brown and darker than the body. There are several white dots dispersed over the head and cheeks. The dorsum is coppery brown and has a few white-spotted scales that did not form a pattern. The subocular is brown and crossed by three white, vertical lines. The dorsal surface of the tail is light brown and without a pattern. The limbs are a dorsal-brown, similar to the dorsal surface, with white dots <!--PageBreak--><!--PageBreak-->dispersed on the forelimbs and white transversal lines on the hindlimbs. The flanks are whitish with abundant dark brown scales. Ventrally, the hands, feet, thighs, vent, and tail are yellowish. The belly is whitish with dark dispersed spots and a dark ventral stripe. The throat is whitish with a dark thick reticulation. The precloacal pores are orange.</p></tp:treatment-sec><tp:treatment-sec sec-type="Variation in the type series"><title>Variation in the type series.</title><p>Males are larger and more corpulent than females. In two males: <abbrev xmlns:xlink="http://www.w3.org/1999/xlink" xlink:title="snout vent length" xlink:type="simple">SVL</abbrev>: 84.7–89.1 mm. Axilla-groin distance: 34.9–37.8 mm. Head length: 21.9–22.1 mm. Head width: 15.8–16.3 mm. Head height: 10.4–11.2 mm. Leg length: 45.4–46.1 mm. Arm length: 25.0–25.8 mm. Tail length: 132.4 mm in one specimen, with relation tail length/<abbrev xmlns:xlink="http://www.w3.org/1999/xlink" xlink:title="snout vent length" xlink:type="simple">SVL</abbrev> = 1.56 (autotomized in the other). In three females: <abbrev xmlns:xlink="http://www.w3.org/1999/xlink" xlink:title="snout vent length" xlink:type="simple">SVL</abbrev>: 67.7–73.1 mm. Axilla-groin distance: 33.1–35.7 mm. Head length: 17.8–20.0 mm. Head width: 11.8–13.3 mm. Head height: 7.5–8.3 mm. Leg length: 32.0–34.8 mm. Arm length: 19.2–21.3 mm. Tail length: 98.1 mm in one specimen, with relation tail length/<abbrev xmlns:xlink="http://www.w3.org/1999/xlink" xlink:title="snout vent length" xlink:type="simple">SVL</abbrev> = 1.45 (autotomized in other).</p><p>The variation of the scalation in <italic><tp:taxon-name><tp:taxon-name-part taxon-name-part-type="genus">Liolaemus</tp:taxon-name-part> <tp:taxon-name-part taxon-name-part-type="species">uniformis</tp:taxon-name-part></tp:taxon-name></italic> is as follows. Midbody scales: 58–62 (60.4 ±1.7). Dorsal scales: 56–63 (60.0 ±2.9). Ventral scales 91–102 (96.2 ±4.8). Fourth finger lamellae: 17–20 (19.0 ±1.4). Fourth toe lamellae: 25–27 (26.4 ±0.9). Supralabial scales: 6. Infralabial scales: 4–5 (4.4 ±0.6). Interparietal scale pentagonal, hexagonal or heptagonal, bordered by 5–7 scales (6.0 ±0.7). Nasal and rostral always in contact. Precloacal pores in males: 3. Precloacal pores are absent in females.</p><p>In general, all specimens have the pattern and color described for the holotype, with slight variations in shade. The male paratype has a dark brown throat. Two females have inconspicuous dark rings and an inconspicuous vertebral stripe on the dorsal surface of the tail. Also, two females have an olive hue on the snout. One female has a very inconspicuous series of dark crossbars on the paravertebral fields, which, while difficult to count, approximated eight. The juvenile has a similar pattern and color as the holotype, but it has an inconspicuous and fragmented dark vertebral line and inconspicuous dark spots on the paravertebral fields.</p></tp:treatment-sec><tp:treatment-sec sec-type="Distribution and natural history"><title>Distribution and natural history.</title><p>This species is currently only known from the type locality in the surroundings of the Chepical Lagoon, approximately 30 km NE of Alicahue, in the San Felipe de Aconcagua Province, Valparaíso Region, Chile (Fig. <xref ref-type="fig" rid="F7">7</xref>). Specimens were collected on the west shore of the Chepical Lagoon (<named-content xmlns:xlink="http://www.w3.org/1999/xlink" content-type="dwc:verbatimCoordinates" xlink:type="simple">32°15'S – 70°30'W</named-content>, 3050 m a.s.l.). This new species was found inhabiting rocky areas with little shrubby vegetation composed mainly of high-Andean forbs, such as <italic><tp:taxon-name><tp:taxon-name-part taxon-name-part-type="genus">Chuquiraga</tp:taxon-name-part> <tp:taxon-name-part taxon-name-part-type="species">oppositifolia</tp:taxon-name-part></tp:taxon-name></italic> and <italic><tp:taxon-name><tp:taxon-name-part taxon-name-part-type="genus">Azorella</tp:taxon-name-part></tp:taxon-name></italic> sp. (Fig. <xref ref-type="fig" rid="F8">8</xref>). This lizard was found in abundance and was observed to have saxicolous habits. It was active between 9:00 h and 18:00 h and took refuge under rocks. Moreover, this species was found in syntopy with <italic><tp:taxon-name><tp:taxon-name-part taxon-name-part-type="genus">Phymaturus</tp:taxon-name-part> <tp:taxon-name-part taxon-name-part-type="species">alicahuense</tp:taxon-name-part></tp:taxon-name></italic> Núñez, Veloso, Espejo, Veloso, Cortés &amp; Araya 2010. Specimens were also observed at lower altitudes (<named-content xmlns:xlink="http://www.w3.org/1999/xlink" content-type="dwc:verbatimCoordinates" xlink:type="simple">32°16'S - 70°30'W</named-content>, 2820 m a.s.l.) in similar environments, altitudes at which this species was found in sympatry with a few specimens of <italic><tp:taxon-name><tp:taxon-name-part taxon-name-part-type="genus">Liolaemus</tp:taxon-name-part> <tp:taxon-name-part taxon-name-part-type="species">nigroviridis</tp:taxon-name-part></tp:taxon-name></italic>.</p><fig id="F7" position="float" orientation="portrait"><label>Figure 7.</label><caption><p>Distributional map for <italic><tp:taxon-name><tp:taxon-name-part taxon-name-part-type="genus">Liolaemus</tp:taxon-name-part> <tp:taxon-name-part taxon-name-part-type="species">uniformis</tp:taxon-name-part></tp:taxon-name></italic> sp. n. along with geographically proximate species of the <italic><tp:taxon-name><tp:taxon-name-part taxon-name-part-type="species">nigroviridis</tp:taxon-name-part></tp:taxon-name></italic> group. Red star: <italic><tp:taxon-name><tp:taxon-name-part taxon-name-part-type="genus">Liolaemus</tp:taxon-name-part> <tp:taxon-name-part taxon-name-part-type="species">uniformis</tp:taxon-name-part></tp:taxon-name></italic> sp. n., Chepical Lagoon, type locality. Green circles: <italic><tp:taxon-name><tp:taxon-name-part taxon-name-part-type="genus">Liolaemus</tp:taxon-name-part> <tp:taxon-name-part taxon-name-part-type="species">nigroviridis</tp:taxon-name-part></tp:taxon-name></italic> (1 = Manque, 2 = El Arpa, 3 = Juncal, 4 = Riecillo, 5 = La Campana, 6 = El Roble, without number = near Chepical Lagoon). Pink squares: <italic><tp:taxon-name><tp:taxon-name-part taxon-name-part-type="genus">Liolaemus</tp:taxon-name-part> <tp:taxon-name-part taxon-name-part-type="species">maldonadae</tp:taxon-name-part></tp:taxon-name></italic> (1 = near Alcohuaz, 2 = Los Molles). Yellow triangles: <italic><tp:taxon-name><tp:taxon-name-part taxon-name-part-type="genus">Liolaemus</tp:taxon-name-part> <tp:taxon-name-part taxon-name-part-type="species">lorenzmuelleri</tp:taxon-name-part></tp:taxon-name></italic> (1 = Baños del Toro, 2 = Embalse La Laguna).</p></caption><graphic xmlns:xlink="http://www.w3.org/1999/xlink" xlink:href="zookeys-555-091-g007.jpg" position="float" orientation="portrait" xlink:type="simple" id="oo_73824.jpg"/></fig><fig id="F8" position="float" orientation="portrait"><label>Figure 8.</label><caption><p>View of the type locality of <italic><tp:taxon-name><tp:taxon-name-part taxon-name-part-type="genus">Liolaemus</tp:taxon-name-part> <tp:taxon-name-part taxon-name-part-type="species">uniformis</tp:taxon-name-part></tp:taxon-name></italic> sp. n., a high Andean environment.</p></caption><graphic xmlns:xlink="http://www.w3.org/1999/xlink" xlink:href="zookeys-555-091-g008.jpg" position="float" orientation="portrait" xlink:type="simple" id="oo_73825.jpg"/></fig><p>One of the collected specimens had a yellow flower inside of its mouth. An analysis of intestinal contents showed that <italic><tp:taxon-name><tp:taxon-name-part taxon-name-part-type="genus">Liolaemus</tp:taxon-name-part> <tp:taxon-name-part taxon-name-part-type="species">uniformis</tp:taxon-name-part></tp:taxon-name></italic> is omnivorous; plant and <tp:taxon-name><tp:taxon-name-part taxon-name-part-type="order">Hymenoptera</tp:taxon-name-part></tp:taxon-name> remains were found. A large quantity of nematodes from an unidentified species was <!--PageBreak-->found in the intestines. While the reproductive mode is yet unknown, at the time of sampling (December) no evidence of embryos was found but one female had several small oocytes. Comparisons with the reproductive modes of other species in the <italic><tp:taxon-name><tp:taxon-name-part taxon-name-part-type="species">nigroviridis</tp:taxon-name-part></tp:taxon-name></italic> group would not be helpful as there is little available data. It is known that <italic><tp:taxon-name><tp:taxon-name-part taxon-name-part-type="genus">Liolaemus</tp:taxon-name-part> <tp:taxon-name-part taxon-name-part-type="species">nigroviridis</tp:taxon-name-part></tp:taxon-name></italic> is viviparous (<xref ref-type="bibr" rid="B11">Donoso-Barros 1966</xref>) and <italic><tp:taxon-name><tp:taxon-name-part taxon-name-part-type="genus">Liolaemus</tp:taxon-name-part> <tp:taxon-name-part taxon-name-part-type="species">lorenzmuelleri</tp:taxon-name-part></tp:taxon-name></italic> is oviparous (<xref ref-type="bibr" rid="B8">Cortés et al. 1995</xref>). <xref ref-type="bibr" rid="B36">Pincheira-Donoso and Núñez (2005)</xref> reported that <italic><tp:taxon-name><tp:taxon-name-part taxon-name-part-type="genus">Liolaemus</tp:taxon-name-part> <tp:taxon-name-part taxon-name-part-type="species">maldonadae</tp:taxon-name-part></tp:taxon-name></italic> and <italic><tp:taxon-name><tp:taxon-name-part taxon-name-part-type="genus">Liolaemus</tp:taxon-name-part> <tp:taxon-name-part taxon-name-part-type="species">isabelae</tp:taxon-name-part></tp:taxon-name></italic> are viviparous, but the source of this information is unclear (see <xref ref-type="bibr" rid="B24">Lobo et al. 2010</xref>:4) since the reproductive mode was not mentioned in the original descriptions (<xref ref-type="bibr" rid="B29">Navarro and Núñez 1993</xref>, <xref ref-type="bibr" rid="B31">Núñez et al. 1991</xref>).</p></tp:treatment-sec><tp:treatment-sec><!--Section generated to contain objects referenced in tp:taxon-treatment.--><fig id="F1" position="float" orientation="portrait"><label>Figure 1.</label><caption><p>Bayesian inference of phylogeny tree using <italic>Cyt-b</italic> showing phylogenetic relationships of <italic><tp:taxon-name><tp:taxon-name-part taxon-name-part-type="genus">Liolaemus</tp:taxon-name-part> <tp:taxon-name-part taxon-name-part-type="species">uniformis</tp:taxon-name-part></tp:taxon-name></italic> sp. n. (red) and related species (HKY+G+I model). <italic><tp:taxon-name><tp:taxon-name-part taxon-name-part-type="genus">Liolaemus</tp:taxon-name-part> <tp:taxon-name-part taxon-name-part-type="species">bellii</tp:taxon-name-part></tp:taxon-name></italic> and <italic><tp:taxon-name><tp:taxon-name-part taxon-name-part-type="genus">Liolaemus</tp:taxon-name-part> <tp:taxon-name-part taxon-name-part-type="species">monticola</tp:taxon-name-part></tp:taxon-name></italic>, probably confused with the new species, are also in red. Posterior probability is indicated at each node. Scale shows the number of substitutions per site. Number between parentheses indicates the number of sequences for the collapsed nodes.</p></caption><graphic xmlns:xlink="http://www.w3.org/1999/xlink" xlink:href="zookeys-555-091-g001.jpg" position="float" orientation="portrait" xlink:type="simple" id="oo_73818.jpg"/></fig></tp:treatment-sec><ref-list><ref id="B27"><mixed-citation xmlns:xlink="http://www.w3.org/1999/xlink" xlink:type="simple">
          <person-group><name name-style="western"><surname>Mella</surname><given-names>JE</given-names></name></person-group> (<year>2005</year>) <source>Guía de Campo Reptiles de Chile: Zona Central</source>. <person-group><name name-style="western"><surname>Peñaloza</surname><given-names>APG</given-names></name><name name-style="western"><surname>Novoa</surname><given-names>F</given-names></name><name name-style="western"><surname>Contreras</surname><given-names>M</given-names></name></person-group> (<role>Eds</role>) <publisher-name>Ediciones del Centro de Ecologia Aplicada Ltda</publisher-name>.</mixed-citation></ref><ref id="B32"><mixed-citation xmlns:xlink="http://www.w3.org/1999/xlink" xlink:type="simple">
          <person-group><name name-style="western"><surname>Núñez</surname><given-names>H</given-names></name><name name-style="western"><surname>Veloso</surname><given-names>A</given-names></name><name name-style="western"><surname>Espejo</surname><given-names>P</given-names></name><name name-style="western"><surname>Veloso</surname><given-names>C</given-names></name><name name-style="western"><surname>Cortés</surname><given-names>A</given-names></name><name name-style="western"><surname>Araya</surname><given-names>S</given-names></name></person-group> (<year>2010</year>) <article-title>Nuevas especies de <italic><tp:taxon-name><tp:taxon-name-part taxon-name-part-type="genus">Phymaturus</tp:taxon-name-part></tp:taxon-name></italic> (grupo <italic>palluma</italic>) para la zona Cordillerana Central de Chile (<tp:taxon-name><tp:taxon-name-part taxon-name-part-type="class">Reptilia</tp:taxon-name-part></tp:taxon-name>, <tp:taxon-name><tp:taxon-name-part taxon-name-part-type="suborder">Sauria</tp:taxon-name-part></tp:taxon-name>, <tp:taxon-name><tp:taxon-name-part taxon-name-part-type="family">Liolaemidae</tp:taxon-name-part></tp:taxon-name>).</article-title> <source>Boletín del Museo Nacional de Historia Natural de Chile</source> <volume>59</volume>: <fpage>41</fpage>–<lpage>74</lpage>.</mixed-citation></ref><ref id="B29"><mixed-citation xmlns:xlink="http://www.w3.org/1999/xlink" xlink:type="simple">
          <person-group><name name-style="western"><surname>Navarro</surname><given-names>J</given-names></name><name name-style="western"><surname>Núñez</surname><given-names>H</given-names></name></person-group> (<year>1993</year>) <article-title><italic><tp:taxon-name><tp:taxon-name-part taxon-name-part-type="genus">Liolaemus</tp:taxon-name-part> <tp:taxon-name-part taxon-name-part-type="species">patriciaturrae</tp:taxon-name-part></tp:taxon-name></italic> y <italic><tp:taxon-name><tp:taxon-name-part taxon-name-part-type="genus">Liolaemus</tp:taxon-name-part> <tp:taxon-name-part taxon-name-part-type="species">isabelae</tp:taxon-name-part></tp:taxon-name></italic>, dos nuevas especies de lagartijas para el norte de Chile. Aspectos biogeográficos y citotaxonómicos (<tp:taxon-name><tp:taxon-name-part taxon-name-part-type="order">Squamata</tp:taxon-name-part></tp:taxon-name>, <tp:taxon-name><tp:taxon-name-part taxon-name-part-type="family">Tropiduridae</tp:taxon-name-part></tp:taxon-name>).</article-title> <source>Boletín del Museo Nacional de Historia Natural de Chile</source> <volume>44</volume>: <fpage>99</fpage>–<lpage>113</lpage>.</mixed-citation></ref><ref id="B34"><mixed-citation xmlns:xlink="http://www.w3.org/1999/xlink" xlink:type="simple">
          <person-group><name name-style="western"><surname>Ortiz</surname><given-names>JC</given-names></name></person-group> (<year>1975</year>) <article-title>Una nueva especie de lagartija chilena, <italic><tp:taxon-name><tp:taxon-name-part taxon-name-part-type="genus">Liolaemus</tp:taxon-name-part> <tp:taxon-name-part taxon-name-part-type="species">donosoi</tp:taxon-name-part></tp:taxon-name></italic> sp. nov. (<tp:taxon-name><tp:taxon-name-part taxon-name-part-type="order">Squamata</tp:taxon-name-part></tp:taxon-name>-<tp:taxon-name><tp:taxon-name-part taxon-name-part-type="family">Iguanidae</tp:taxon-name-part></tp:taxon-name>).</article-title> <source>Anales del Museo de Historia Natural de Valparaíso</source> <volume>8</volume>: <fpage>62</fpage>–<lpage>65</lpage>.</mixed-citation></ref><ref id="B36"><mixed-citation xmlns:xlink="http://www.w3.org/1999/xlink" xlink:type="simple">
          <person-group><name name-style="western"><surname>Pincheira-Donoso</surname><given-names>D</given-names></name><name name-style="western"><surname>Núñez</surname><given-names>H</given-names></name></person-group> (<year>2005</year>) <article-title>Las especies chilenas del género <italic><tp:taxon-name><tp:taxon-name-part taxon-name-part-type="genus">Liolaemus</tp:taxon-name-part></tp:taxon-name></italic> (<tp:taxon-name><tp:taxon-name-part taxon-name-part-type="family">Iguanidae</tp:taxon-name-part></tp:taxon-name> <tp:taxon-name><tp:taxon-name-part taxon-name-part-type="family">Tropiduridae</tp:taxon-name-part></tp:taxon-name>, <tp:taxon-name><tp:taxon-name-part taxon-name-part-type="subfamily">Liolaeminae</tp:taxon-name-part></tp:taxon-name>). Taxonomía, sistemática y evolución.</article-title> <source>Publicación Ocasional del Museo Nacional de Historia Natural de Chile</source> <volume>59</volume>: <fpage>7</fpage>–<lpage>486</lpage>.</mixed-citation></ref><ref id="B35"><mixed-citation xmlns:xlink="http://www.w3.org/1999/xlink" xlink:type="simple">
          <person-group><name name-style="western"><surname>Philippi</surname><given-names>RA</given-names></name></person-group> (<year>1860</year>) <source>Reise durch die wüste Atacama, auf befehl der chilenischen regierung im sommer 1853–1854.</source> <publisher-name>Halle</publisher-name>, <publisher-loc>Eduard Anton</publisher-loc>, <size units="page">192 pp</size>.</mixed-citation></ref><ref id="B31"><mixed-citation xmlns:xlink="http://www.w3.org/1999/xlink" xlink:type="simple">
          <person-group><name name-style="western"><surname>Núñez</surname><given-names>H</given-names></name><name name-style="western"><surname>Navarro</surname><given-names>J</given-names></name><name name-style="western"><surname>Loyola</surname><given-names>J</given-names></name></person-group> (<year>1991</year>) <article-title><italic><tp:taxon-name><tp:taxon-name-part taxon-name-part-type="genus">Liolaemus</tp:taxon-name-part> <tp:taxon-name-part taxon-name-part-type="species">maldonadae</tp:taxon-name-part></tp:taxon-name></italic> y <italic><tp:taxon-name><tp:taxon-name-part taxon-name-part-type="genus">Liolaemus</tp:taxon-name-part> <tp:taxon-name-part taxon-name-part-type="species">cristiani</tp:taxon-name-part></tp:taxon-name></italic>, dos especies nuevas de lagartijas para Chile (<tp:taxon-name><tp:taxon-name-part taxon-name-part-type="class">Reptilia</tp:taxon-name-part></tp:taxon-name>, <tp:taxon-name><tp:taxon-name-part taxon-name-part-type="order">Squamata</tp:taxon-name-part></tp:taxon-name>).</article-title> <source>Boletín del Museo Nacional de Historia Natural de Chile</source> <volume>42</volume>: <fpage>79</fpage>–<lpage>88</lpage>.</mixed-citation></ref><ref id="B14"><mixed-citation xmlns:xlink="http://www.w3.org/1999/xlink" xlink:type="simple">
          <person-group><name name-style="western"><surname>Espinoza</surname><given-names>RE</given-names></name><name name-style="western"><surname>Wiens</surname><given-names>JJ</given-names></name><name name-style="western"><surname>Tracy</surname><given-names>CR</given-names></name></person-group> (<year>2004</year>) <article-title>Recurrent evolution of herbivory in small, cold-climate lizards: Breaking the ecophysiological rules of reptilian herbivory.</article-title> <source>Proceedings of the National Academy of Sciences of the United States of America</source> <volume>48</volume>: <fpage>16819</fpage>–<lpage>16824</lpage>. doi: <ext-link xlink:type="simple" ext-link-type="doi" xlink:href="10.1073/pnas.0401226101">10.1073/pnas.0401226101</ext-link></mixed-citation></ref><ref id="B18"><mixed-citation xmlns:xlink="http://www.w3.org/1999/xlink" xlink:type="simple">
          <person-group><name name-style="western"><surname>Fuentes</surname><given-names>ER</given-names></name><name name-style="western"><surname>Ipinza</surname><given-names>J</given-names></name></person-group> (<year>1979</year>) <article-title>A note on the diet of <italic><tp:taxon-name><tp:taxon-name-part taxon-name-part-type="genus">Liolaemus</tp:taxon-name-part> <tp:taxon-name-part taxon-name-part-type="species">monticola</tp:taxon-name-part></tp:taxon-name></italic> (<tp:taxon-name><tp:taxon-name-part taxon-name-part-type="class">Reptilia</tp:taxon-name-part></tp:taxon-name>, <tp:taxon-name><tp:taxon-name-part taxon-name-part-type="suborder">Lacertilia</tp:taxon-name-part></tp:taxon-name>, <tp:taxon-name><tp:taxon-name-part taxon-name-part-type="family">Iguanidae</tp:taxon-name-part></tp:taxon-name>).</article-title> <source>Journal of Herpetology</source> <volume>13</volume>: <fpage>123</fpage>–<lpage>124</lpage>. doi: <ext-link xlink:type="simple" ext-link-type="doi" xlink:href="10.2307/1563768">10.2307/1563768</ext-link></mixed-citation></ref><ref id="B11"><mixed-citation xmlns:xlink="http://www.w3.org/1999/xlink" xlink:type="simple">
          <person-group><name name-style="western"><surname>Donoso-Barros</surname><given-names>R</given-names></name></person-group> (<year>1966</year>) <source>Reptiles de Chile</source>. <publisher-name>Ediciones de la Universidad de Chile</publisher-name>, <publisher-loc>Santiago</publisher-loc>, <size units="page">458 pp</size>.</mixed-citation></ref><ref id="B8"><mixed-citation xmlns:xlink="http://www.w3.org/1999/xlink" xlink:type="simple">
          <person-group><name name-style="western"><surname>Cortés</surname><given-names>A</given-names></name><name name-style="western"><surname>Torres-Mura</surname><given-names>JC</given-names></name><name name-style="western"><surname>Contreras</surname><given-names>L</given-names></name><name name-style="western"><surname>Pino</surname><given-names>C</given-names></name></person-group> (<year>1995</year>) <source>Fauna de vertebrados de los Andes de Coquimbo: Cordillera de Doña Ana.</source> <publisher-name>Ediciones Universidad de La Serena</publisher-name>, <publisher-loc>La Serena</publisher-loc>, <size units="page">96 pp</size>.</mixed-citation></ref><ref id="B24"><mixed-citation xmlns:xlink="http://www.w3.org/1999/xlink" xlink:type="simple">
          <person-group><name name-style="western"><surname>Lobo</surname><given-names>F</given-names></name><name name-style="western"><surname>Espinoza</surname><given-names>RE</given-names></name><name name-style="western"><surname>Quinteros</surname><given-names>AS</given-names></name></person-group> (<year>2010</year>) <article-title>A critical review and systematic discussion of recent classification proposals for liolaemid lizards.</article-title> <source>Zootaxa</source> <volume>2549</volume>: <fpage>1</fpage>–<lpage>30</lpage>.</mixed-citation></ref></ref-list></tp:taxon-treatment>
